# Supplementary material for: The role of kidney transplantation and phosphate binder use in vitamin K status
Source: PLoS One. 2018 Aug 30;13(8):e0203157. doi: 10.1371/journal.pone.0203157 (PMC6117040; doi:10.1371/journal.pone.0203157)
Supplement: S1 Dataset — (CSV) [file pone.0203157.s001.csv]

age	female	rrt	dpucMGP	vit.K.ant	sevelamer.use	fosrenol.use	osvaren.use	caca.use	caac.use	up.present	fhd
64	FALSE	HD	949	FALSE	FALSE	FALSE	FALSE	FALSE	FALSE	FALSE	TRUE
51	FALSE	HD	9815	FALSE	TRUE	FALSE	FALSE	FALSE	FALSE	FALSE	FALSE
57	TRUE	HD	3669	TRUE	TRUE	FALSE	FALSE	FALSE	FALSE	FALSE	TRUE
39	FALSE	HD	3484	FALSE	TRUE	TRUE	FALSE	FALSE	FALSE	TRUE	FALSE
55	FALSE	HD	975	FALSE	TRUE	FALSE	FALSE	TRUE	FALSE	FALSE	FALSE
51	FALSE	HD	1347	FALSE	TRUE	FALSE	FALSE	FALSE	FALSE	FALSE	TRUE
28	FALSE	HD	250	FALSE	TRUE	FALSE	FALSE	FALSE	FALSE	FALSE	TRUE
58	FALSE	HD	739	FALSE	FALSE	FALSE	FALSE	FALSE	FALSE	FALSE	TRUE
44	TRUE	HD	681	FALSE	FALSE	FALSE	FALSE	FALSE	FALSE	FALSE	TRUE
50	FALSE	Tx	1121	FALSE	FALSE	FALSE	FALSE	TRUE	FALSE	FALSE	FALSE
66	FALSE	HD	901	FALSE	TRUE	TRUE	FALSE	FALSE	FALSE	TRUE	FALSE
46	TRUE	HD	1367	FALSE	FALSE	FALSE	FALSE	FALSE	FALSE	TRUE	TRUE
67	FALSE	PD	572	FALSE	TRUE	TRUE	FALSE	FALSE	FALSE	TRUE	FALSE
43	FALSE	HD	1311	FALSE	FALSE	FALSE	FALSE	FALSE	FALSE	TRUE	TRUE
52	FALSE	Tx	400	FALSE	FALSE	FALSE	FALSE	FALSE	FALSE	FALSE	FALSE
42	TRUE	Tx	561	FALSE	FALSE	FALSE	FALSE	TRUE	FALSE	FALSE	FALSE
57	FALSE	HD	1354	FALSE	FALSE	FALSE	FALSE	FALSE	FALSE	FALSE	TRUE
50	FALSE	HD	874	FALSE	TRUE	FALSE	FALSE	TRUE	FALSE	FALSE	FALSE
64	TRUE	HD	1068	FALSE	TRUE	TRUE	FALSE	FALSE	FALSE	TRUE	FALSE
59	TRUE	HD	1456	FALSE	TRUE	FALSE	FALSE	FALSE	FALSE	FALSE	TRUE
38	FALSE	Tx	2054	FALSE	FALSE	FALSE	FALSE	FALSE	FALSE	FALSE	FALSE
59	TRUE	Tx	1055	FALSE	FALSE	FALSE	FALSE	FALSE	FALSE	FALSE	FALSE
50	FALSE	HD	1776	FALSE	TRUE	TRUE	FALSE	TRUE	FALSE	FALSE	FALSE
30	TRUE	HD	1725	FALSE	TRUE	FALSE	FALSE	FALSE	FALSE	FALSE	FALSE
50	TRUE	HD	6804	TRUE	TRUE	FALSE	FALSE	TRUE	FALSE	TRUE	FALSE
42	TRUE	HD	1623	FALSE	FALSE	FALSE	FALSE	FALSE	FALSE	TRUE	TRUE
28	FALSE	PD	1615	FALSE	TRUE	TRUE	FALSE	FALSE	FALSE	FALSE	FALSE
58	FALSE	HD	6068	FALSE	TRUE	TRUE	FALSE	FALSE	FALSE	TRUE	FALSE
58	FALSE	HD	2269	TRUE	FALSE	FALSE	FALSE	TRUE	FALSE	TRUE	FALSE
45	TRUE	HD	860	FALSE	FALSE	FALSE	FALSE	FALSE	FALSE	TRUE	TRUE
57	FALSE	HD	3699	FALSE	FALSE	FALSE	FALSE	TRUE	FALSE	TRUE	FALSE
52	FALSE	Tx	673	FALSE	FALSE	FALSE	FALSE	TRUE	FALSE	FALSE	FALSE
50	FALSE	Tx	474	FALSE	FALSE	FALSE	FALSE	TRUE	FALSE	FALSE	FALSE
64	TRUE	HD	5438	TRUE	TRUE	FALSE	FALSE	TRUE	FALSE	TRUE	FALSE
73	TRUE	HD	1732	FALSE	TRUE	FALSE	FALSE	TRUE	FALSE	TRUE	FALSE
65	FALSE	HD	5413	TRUE	TRUE	TRUE	FALSE	TRUE	FALSE	FALSE	FALSE
48	FALSE	HD	704	FALSE	TRUE	FALSE	FALSE	TRUE	FALSE	TRUE	FALSE
29	TRUE	HD	3427	TRUE	TRUE	FALSE	FALSE	FALSE	FALSE	FALSE	FALSE
41	TRUE	HD	1723	FALSE	TRUE	TRUE	FALSE	FALSE	FALSE	FALSE	TRUE
52	FALSE	HD	920	FALSE	TRUE	FALSE	FALSE	TRUE	FALSE	FALSE	FALSE
42	TRUE	HD	1302	FALSE	FALSE	FALSE	FALSE	TRUE	FALSE	TRUE	FALSE
65	FALSE	HD	1648	FALSE	TRUE	TRUE	FALSE	FALSE	FALSE	FALSE	FALSE
68	FALSE	HD	1122	FALSE	FALSE	FALSE	FALSE	FALSE	FALSE	FALSE	TRUE
39	TRUE	HD	1700	FALSE	FALSE	FALSE	FALSE	FALSE	FALSE	FALSE	TRUE
45	TRUE	PD	2061	FALSE	TRUE	TRUE	FALSE	FALSE	FALSE	FALSE	FALSE
56	FALSE	Tx	418	FALSE	FALSE	FALSE	FALSE	FALSE	FALSE	FALSE	FALSE
56	FALSE	Tx	1064	FALSE	FALSE	FALSE	FALSE	FALSE	FALSE	FALSE	FALSE
40	FALSE	PD	994	FALSE	TRUE	TRUE	FALSE	FALSE	FALSE	TRUE	FALSE
71	FALSE	PD	1646	FALSE	TRUE	FALSE	FALSE	TRUE	FALSE	TRUE	FALSE
64	FALSE	HD	6911	TRUE	TRUE	FALSE	FALSE	TRUE	FALSE	FALSE	TRUE
26	FALSE	HD	1619	FALSE	TRUE	FALSE	FALSE	FALSE	FALSE	FALSE	TRUE
21	TRUE	Tx	250	FALSE	FALSE	FALSE	FALSE	TRUE	FALSE	FALSE	FALSE
43	TRUE	PD	923	FALSE	TRUE	TRUE	FALSE	FALSE	FALSE	TRUE	FALSE
31	FALSE	PD	408	FALSE	TRUE	TRUE	FALSE	FALSE	FALSE	FALSE	FALSE
64	FALSE	PD	716	FALSE	FALSE	TRUE	FALSE	FALSE	TRUE	TRUE	FALSE
67	FALSE	PD	2392	FALSE	FALSE	FALSE	FALSE	TRUE	FALSE	FALSE	FALSE
50	TRUE	HD	646	FALSE	FALSE	FALSE	FALSE	FALSE	FALSE	TRUE	TRUE
53	TRUE	HD	1163	FALSE	FALSE	FALSE	FALSE	FALSE	FALSE	TRUE	TRUE
53	FALSE	HD	4109	FALSE	FALSE	FALSE	FALSE	FALSE	TRUE	TRUE	TRUE
28	TRUE	HD	1162	FALSE	TRUE	FALSE	FALSE	FALSE	FALSE	TRUE	FALSE
64	FALSE	PD	577	FALSE	FALSE	FALSE	FALSE	TRUE	FALSE	TRUE	FALSE
41	TRUE	HD	2193	FALSE	FALSE	FALSE	FALSE	FALSE	FALSE	FALSE	TRUE
50	TRUE	HD	1822	FALSE	TRUE	FALSE	FALSE	TRUE	FALSE	TRUE	FALSE
23	FALSE	Tx	411	FALSE	FALSE	FALSE	FALSE	FALSE	FALSE	FALSE	FALSE
40	TRUE	PD	1880	FALSE	TRUE	TRUE	FALSE	FALSE	FALSE	TRUE	FALSE
28	FALSE	HD	1689	FALSE	TRUE	TRUE	FALSE	FALSE	FALSE	FALSE	FALSE
24	FALSE	Tx	483	FALSE	FALSE	FALSE	FALSE	TRUE	FALSE	FALSE	FALSE
31	TRUE	HD	3455	FALSE	TRUE	TRUE	FALSE	TRUE	FALSE	FALSE	FALSE
55	FALSE	Tx	1425	FALSE	FALSE	FALSE	FALSE	TRUE	FALSE	FALSE	FALSE
46	FALSE	PD	250	FALSE	TRUE	FALSE	FALSE	TRUE	FALSE	TRUE	FALSE
52	TRUE	Tx	538	FALSE	FALSE	FALSE	FALSE	TRUE	FALSE	FALSE	FALSE
57	TRUE	Tx	720	FALSE	FALSE	FALSE	FALSE	TRUE	FALSE	FALSE	FALSE
36	FALSE	PD	879	FALSE	FALSE	FALSE	FALSE	FALSE	FALSE	FALSE	FALSE
55	FALSE	HD	3089	FALSE	FALSE	FALSE	FALSE	FALSE	FALSE	FALSE	TRUE
61	FALSE	Tx	329	FALSE	FALSE	FALSE	FALSE	TRUE	FALSE	FALSE	FALSE
31	TRUE	Tx	500	FALSE	FALSE	FALSE	FALSE	FALSE	FALSE	FALSE	FALSE
23	TRUE	PD	1838	FALSE	TRUE	FALSE	FALSE	FALSE	FALSE	FALSE	FALSE
49	TRUE	PD	1612	FALSE	FALSE	TRUE	FALSE	FALSE	FALSE	FALSE	FALSE
70	FALSE	Tx	974	TRUE	FALSE	FALSE	FALSE	TRUE	FALSE	FALSE	FALSE
46	FALSE	HD	534	FALSE	TRUE	TRUE	FALSE	FALSE	FALSE	FALSE	FALSE
67	FALSE	Tx	1014	FALSE	FALSE	FALSE	FALSE	FALSE	FALSE	FALSE	FALSE
47	FALSE	PD	918	FALSE	FALSE	FALSE	FALSE	TRUE	FALSE	TRUE	FALSE
54	FALSE	PD	1483	FALSE	TRUE	FALSE	FALSE	FALSE	FALSE	TRUE	FALSE
41	FALSE	PD	1122	FALSE	TRUE	TRUE	FALSE	FALSE	FALSE	FALSE	FALSE
43	FALSE	HD	421	FALSE	TRUE	FALSE	FALSE	FALSE	FALSE	FALSE	FALSE
65	FALSE	PD	2662	FALSE	TRUE	FALSE	FALSE	FALSE	FALSE	FALSE	FALSE
43	FALSE	HD	1045	FALSE	TRUE	TRUE	FALSE	FALSE	FALSE	FALSE	TRUE
57	FALSE	Tx	1146	FALSE	FALSE	FALSE	FALSE	TRUE	FALSE	FALSE	FALSE
65	FALSE	Tx	623	FALSE	FALSE	FALSE	FALSE	TRUE	FALSE	FALSE	FALSE
32	FALSE	Tx	804	FALSE	FALSE	FALSE	FALSE	TRUE	FALSE	FALSE	FALSE
26	FALSE	Tx	496	FALSE	FALSE	FALSE	FALSE	TRUE	FALSE	FALSE	FALSE
67	FALSE	HD	1125	FALSE	TRUE	FALSE	FALSE	FALSE	FALSE	TRUE	FALSE
71	FALSE	Tx	491	FALSE	FALSE	FALSE	FALSE	TRUE	FALSE	FALSE	FALSE
54	FALSE	Tx	513	FALSE	FALSE	FALSE	FALSE	TRUE	FALSE	FALSE	FALSE
51	TRUE	Tx	1442	FALSE	FALSE	FALSE	FALSE	TRUE	FALSE	FALSE	FALSE
42	FALSE	PD	4303	FALSE	TRUE	TRUE	FALSE	FALSE	FALSE	TRUE	FALSE
38	FALSE	HD	562	FALSE	FALSE	FALSE	FALSE	FALSE	FALSE	FALSE	TRUE
66	TRUE	Tx	3069	FALSE	FALSE	FALSE	FALSE	FALSE	FALSE	FALSE	FALSE
69	TRUE	HD	1537	FALSE	TRUE	TRUE	FALSE	FALSE	FALSE	TRUE	FALSE
61	TRUE	PD	1195	FALSE	FALSE	TRUE	FALSE	TRUE	FALSE	TRUE	FALSE
63	FALSE	Tx	2167	TRUE	FALSE	FALSE	FALSE	FALSE	FALSE	FALSE	FALSE
60	FALSE	Tx	459	FALSE	FALSE	FALSE	FALSE	FALSE	FALSE	FALSE	FALSE
58	TRUE	HD	1764	FALSE	TRUE	FALSE	FALSE	FALSE	FALSE	TRUE	FALSE
21	FALSE	Tx	540	FALSE	FALSE	FALSE	FALSE	TRUE	FALSE	FALSE	FALSE
32	FALSE	Tx	887	FALSE	FALSE	FALSE	FALSE	TRUE	FALSE	FALSE	FALSE
54	FALSE	Tx	2703	TRUE	FALSE	FALSE	FALSE	TRUE	FALSE	FALSE	FALSE
55	FALSE	Tx	828	FALSE	FALSE	FALSE	FALSE	FALSE	FALSE	FALSE	FALSE
64	FALSE	PD	992	FALSE	FALSE	FALSE	FALSE	FALSE	FALSE	TRUE	FALSE
24	FALSE	PD	877	FALSE	FALSE	TRUE	FALSE	TRUE	FALSE	TRUE	FALSE
69	FALSE	HD	1701	FALSE	FALSE	FALSE	FALSE	FALSE	FALSE	FALSE	TRUE
64	FALSE	HD	1792	FALSE	TRUE	FALSE	FALSE	FALSE	FALSE	TRUE	TRUE
64	FALSE	HD	1177	FALSE	TRUE	FALSE	TRUE	FALSE	FALSE	FALSE	TRUE
55	TRUE	PD	1731	FALSE	TRUE	TRUE	FALSE	TRUE	FALSE	TRUE	FALSE
66	FALSE	HD	2444	FALSE	TRUE	TRUE	FALSE	FALSE	FALSE	FALSE	FALSE
57	FALSE	Tx	435	FALSE	FALSE	FALSE	FALSE	FALSE	FALSE	FALSE	FALSE
63	FALSE	HD	5006	TRUE	TRUE	FALSE	FALSE	FALSE	FALSE	TRUE	FALSE
44	FALSE	PD	963	FALSE	TRUE	FALSE	FALSE	FALSE	FALSE	TRUE	FALSE
58	FALSE	HD	336	FALSE	TRUE	FALSE	FALSE	FALSE	TRUE	FALSE	FALSE
36	TRUE	PD	2807	FALSE	FALSE	FALSE	FALSE	TRUE	FALSE	TRUE	FALSE
59	TRUE	HD	843	FALSE	FALSE	FALSE	FALSE	FALSE	FALSE	TRUE	TRUE
46	FALSE	HD	1657	FALSE	TRUE	TRUE	FALSE	FALSE	FALSE	FALSE	FALSE
67	FALSE	HD	331	FALSE	TRUE	TRUE	FALSE	FALSE	FALSE	TRUE	FALSE
42	FALSE	HD	1412	FALSE	TRUE	FALSE	FALSE	FALSE	FALSE	FALSE	FALSE
67	FALSE	Tx	704	FALSE	FALSE	FALSE	FALSE	FALSE	FALSE	FALSE	FALSE
69	TRUE	PD	2051	FALSE	TRUE	FALSE	FALSE	FALSE	FALSE	TRUE	FALSE
71	FALSE	HD	3136	TRUE	FALSE	FALSE	FALSE	FALSE	FALSE	FALSE	TRUE
63	FALSE	HD	1430	FALSE	TRUE	FALSE	TRUE	FALSE	FALSE	TRUE	FALSE
67	FALSE	Tx	7000	TRUE	FALSE	FALSE	FALSE	TRUE	FALSE	FALSE	FALSE
71	TRUE	PD	1756	FALSE	TRUE	FALSE	FALSE	FALSE	FALSE	TRUE	FALSE
70	FALSE	HD	1534	FALSE	TRUE	FALSE	FALSE	FALSE	FALSE	FALSE	TRUE
44	TRUE	HD	573	FALSE	TRUE	FALSE	FALSE	FALSE	FALSE	FALSE	TRUE
71	FALSE	HD	4429	TRUE	FALSE	FALSE	FALSE	FALSE	FALSE	TRUE	FALSE
60	FALSE	HD	1637	FALSE	FALSE	TRUE	TRUE	FALSE	FALSE	FALSE	FALSE
67	FALSE	HD	2307	FALSE	TRUE	FALSE	FALSE	FALSE	FALSE	TRUE	FALSE
46	FALSE	PD	1185	FALSE	TRUE	FALSE	FALSE	TRUE	FALSE	TRUE	FALSE
66	FALSE	HD	6628	TRUE	TRUE	FALSE	FALSE	TRUE	FALSE	TRUE	FALSE
63	FALSE	HD	1590	FALSE	FALSE	TRUE	FALSE	FALSE	FALSE	TRUE	FALSE
50	TRUE	HD	5869	FALSE	TRUE	FALSE	FALSE	FALSE	FALSE	TRUE	FALSE
48	TRUE	HD	322	FALSE	FALSE	FALSE	FALSE	TRUE	FALSE	TRUE	FALSE
63	FALSE	HD	835	FALSE	FALSE	FALSE	FALSE	FALSE	FALSE	TRUE	FALSE
54	FALSE	HD	2417	FALSE	TRUE	TRUE	FALSE	FALSE	FALSE	FALSE	FALSE
61	TRUE	HD	1278	FALSE	FALSE	FALSE	FALSE	FALSE	FALSE	TRUE	TRUE
56	FALSE	HD	2148	FALSE	TRUE	FALSE	FALSE	FALSE	FALSE	FALSE	FALSE
43	FALSE	HD	731	FALSE	FALSE	FALSE	FALSE	FALSE	FALSE	TRUE	FALSE
71	FALSE	HD	9330	TRUE	FALSE	FALSE	TRUE	FALSE	FALSE	FALSE	TRUE
35	TRUE	HD	1716	FALSE	TRUE	TRUE	FALSE	TRUE	FALSE	FALSE	FALSE
51	FALSE	PD	1776	FALSE	TRUE	TRUE	FALSE	TRUE	FALSE	TRUE	FALSE
64	FALSE	PD	972	FALSE	TRUE	TRUE	FALSE	FALSE	FALSE	FALSE	FALSE
65	FALSE	HD	1306	FALSE	TRUE	TRUE	FALSE	FALSE	FALSE	TRUE	FALSE
